# Supplementary material for: Fecal Microbial and Metabolic Profiles in Dogs With Acute Diarrhea Receiving Either Fecal Microbiota Transplantation or Oral Metronidazole
Source: Front Vet Sci. 2020 Apr 16;7:192. doi: 10.3389/fvets.2020.00192 (PMC7182012; doi:10.3389/fvets.2020.00192)
Supplement: Supplementary file 1 [file Table_1.XLSX]

## Sheet: FMT group
S1 Table. Bacterial taxa in dogs with acute diarrhea at day 0 (pre FMT), and day 7 and 28 post FMT, and compared to healthy control dogs (HC). Columns not sharing a common superscript are significantly different from each other (p<0.05) within groups
PHYLUM														PHYLUM
Bacterial group		Day 0			Day 7			Day 28			Day 0 vs Day 7 vs Day 28			Bacterial group		HC			HC vs Day 0			HC vs Day 7			HC vs Day 28
		Median	Range		Median	Range		Median	Range		P value	Q value				Median	Range		P value	Q value		P value	Q value		P value	Q value
Actinobacteria		0.6	0.2-43		1.9	0.1-63.6		3.5	0.1-24.1		0.1632	0.272		Actinobacteria		1.5	0.3-5.9		0.438	0.5475		0.6727	0.840875		0.0671	0.16775
Bacteroidetes		0.5	0-33.4		0.5	0.1-46.4		3.6	0.1-22.3		0.6293	0.786625		Bacteroidetes		19.4	3.4-42.8		0.0031	0.0155		0.0486	0.243		0.0031	0.0155
Firmicutes		55.7	8.8-98.5		43.8	17.5-91.9		73.8	7.4-94.9		0.9999	0.9999		Firmicutes		50.1	26.4-93.6		1	1		0.6221	0.840875		0.205	0.289125
Fusobacteria		0.2	0-70.6		2.6	0.1-51.3		3	0.1-47.9		0.1165	0.272		Fusobacteria		17.3	0.3-37.3		0.0289	0.07225		0.3981	0.840875		0.2313	0.289125
Proteobacteria		11.3a	0.9-69.9		4.2a,b	0.2-57.8		0.9b	0.2-67.6		0.0112	0.056		Proteobacteria		3.3	0.3-12		0.1053	0.1755		0.888	0.888		0.2908	0.2908
CLASS														CLASS
Bacterial group		Day 0			Day 7			Day 28			Day 0 vs Day 7 vs Day 28			Bacterial group		HC			HC vs Day 0			HC vs Day 7			HC vs Day 28
		Median	Range		Median	Range		Median	Range		P value	Q value				Median	Range		P value	Q value		P value	Q value		P value	Q value
Actinobacteria		0.2	0-40.4		0.1	0-59.5		0.1	0-22.6		0.5522	0.613556		Actinobacteria		0	0-0.3		0.0016	0.008		0.0008	0.008		0.0006	0.006
Coriobacteriia		0.2a	0-7.3		1.2a,b	0-8.2		1.6b	0.1-15.1		0.0397	0.1985		Coriobacteriia		1.5	0.3-5.9		0.0572	0.0817143		0.5493	0.610333		0.6469	0.718778
Bacteroidia		0.1	0-33.4		0.5	0.1-46.4		3.6	0.1-22.3		0.2192	0.4384		Bacteroidia		19.4	3.4-42.8		0.0031	0.0103333		0.0486	0.162		0.0031	0.0155
Bacilli		2	0.5-24.3		9.8	0.2-31.6		2.9	0.2-40.6		0.4698	0.613556		Bacilli		0.5	0.1-9.3		0.0124	0.031		0.0183	0.0915		0.0781	0.1562
Clostridia		37.8	1-96.5		33.8	0.8-76.4		63.1	1-90.6		0.3508	0.584667		Clostridia		48.2	25.8-84.2		0.5732	0.5732		0.3242	0.463143		0.36	0.45
Erysipelotrichi		0.1	0-9.3		0.2	0-11.7		0.9	0-2.2		0.9244	0.9244		Erysipelotrichi		0.2	0-4.6		0.3976	0.497		0.8879	0.8879		0.888	0.888
Fusobacteriia		0.2	0-70.6		2.6	0.1-51.3		3	0.1-47.9		0.1165	0.29125		Fusobacteriia		17.3	0.3-37.3		0.0289	0.0481667		0.3981	0.497625		0.2313	0.330429
Betaproteobacteria		0	0-6.5		0.3	0-7.8		0	0-3.4		0.5469	0.613556		Betaproteobacteria		1.4	0.1-9		0.0164	0.0328		0.0782	0.1955		0.0048	0.016
Epsilonproteobacteria		0	0-1.8		0.1	0-3.2		0.3	0-7.9		0.065	0.216667		Epsilonproteobacteria		0	0-4.9		0.5661	0.5732		0.1348	0.2455		0.0761	0.1562
Gammaproteobacteria		6.9a	0.7-65.3		0.3b	0.1-47.1		0.2b	0-56.8		0.0002	0.002		Gammaproteobacteria		0.1	0.1-9.8		0.0012	0.008		0.1473	0.2455		0.2308	0.330429
ORDER														ORDER
Bacterial group		Day 0			1_week_post			Day 28			Day 0 vs Day 7 vs Day 28			Bacterial group		HC			HC vs Day 0			HC vs Day 7			HC vs Day 28
		Median	Range		Median	Range		Median	Range		P value	Q value				Median	Range		P value	Q value		P value	Q value		P value	Q value
Actinomycetales		0.1	0-20		0	0-24		0	0-22.1		0.6081	0.992		Actinomycetales		0	0-0		0.0105	0.0245		0.0647	0.18116		0.0164	0.0387333
Bifidobacteriales		0	0-40.3		0.1	0-59.5		0.1	0-22.6		0.8674	0.992		Bifidobacteriales		0	0-0.3		0.0014	0.0119		0.0008	0.0112		0.001	0.014
Coriobacteriales		0.2	0-7.3		1.2	0-8.2		1.6	0.1-15.1		0.1767	0.992		Coriobacteriales		1.5	0.3-5.9		0.0572	0.0889778		0.5493	0.591554		0.6469	0.696662
Bacteroidales		0.1	0-33.4		0.5	0.1-46.4		3.6	0.1-22.3		0.4285	0.992		Bacteroidales		19.4	3.4-42.8		0.0031	0.0144667		0.0486	0.1701		0.0031	0.0144667
Bacillales		0	0-4.5		0	0-16.5		0	0-6		0.8302	0.992		Bacillales		0	0-0		0.0075	0.021		0.0027	0.0189		0.0074	0.0259
Lactobacillales		1.9	0.3-23.4		4.9	0.2-30.2		1.2	0.1-40		0.6293	0.992		Lactobacillales		0.2	0-8.7		0.0017	0.0119		0.0074	0.0345333		0.0166	0.0387333
Turicibacterales		0	0-1.4		0	0-8.8		0	0-5		0.7773	0.992		Turicibacterales		0.2	0-4.5		0.229	0.3206		0.1562	0.242978		0.3767	0.52738
Clostridiales		37.8	1-96.5		33.8	0.8-76.4		63.1	1-90.6		0.4026	0.992		Clostridiales		48.2	25.8-84.2		0.5732	0.5732		0.3242	0.4508		0.36	0.52738
Erysipelotrichales		0.1	0-9.3		0.2	0-11.7		0.9	0-2.2		0.798	0.992		Erysipelotrichales		0.2	0-4.6		0.3976	0.463867		0.8879	0.8879		0.888	0.888
Fusobacteriales		0.2	0-70.6		2.6	0.1-51.3		3	0.1-47.9		0.7321	0.992		Fusobacteriales		17.3	0.3-37.3		0.0289	0.050575		0.3981	0.46445		0.2313	0.404775
Burkholderiales		0	0-6.5		0.3	0-7.8		0	0-2.5		0.9244	0.992		Burkholderiales		1.4	0.1-9		0.0135	0.027		0.0782	0.182467		0.003	0.0144667
Campylobacterales		0	0-1.8		0.1	0-3.2		0.3	0-7.9		0.3884	0.992		Campylobacterales		0	0-4.9		0.5661	0.5732		0.1348	0.2415		0.0761	0.1522
Aeromonadales		0	0-13.5		0	0-3.2		0	0-0.5		0.992	0.992		Aeromonadales		0	0-1.1		0.3363	0.428018		0.3542	0.4508		0.6254	0.696662
Enterobacteriales		4.1	0.1-65.2		0.3	0.1-44.4		0.2	0-50.7		0.1413	0.992		Enterobacteriales		0.1	0.1-9.7		0.0054	0.0189		0.138	0.2415		0.4584	0.583418
FAMILY														FAMILY
Bacterial group		Day 0			Day 7			Day 28			Day 0 vs Day 7 vs Day 28			Bacterial group		HC			HC vs Day 0			HC vs Day 7			HC vs Day 28
		Median	Range		Median	Range		Median	Range		P value	Q value				Median	Range		P value	Q value		P value	Q value		P value	Q value
Actinomycetaceae		0	0-0.1		0	0-1.1		0	0-0.1		0.8795	0.9999		Actinomycetaceae		0	0-0		0.008	0.026		0.04	0.115556		0.0828	0.1794
Corynebacteriaceae		0	0-18.5		0	0-22.1		0	0-20.9		0.8699	0.9999		Corynebacteriaceae		0	0-0		0.011	0.0317778		0.0525	0.1365		0.023	0.0664444
Bifidobacteriaceae		0	0-40.3		0.1	0-59.5		0.1	0-22.6		0.8674	0.9999		Bifidobacteriaceae		0	0-0.3		0.0014	0.0121333		0.0008	0.00953333		0.001	0.013
Coriobacteriaceae		0.2	0-7.3		1.2	0-8.2		1.6	0.1-15.1		0.1767	0.9999		Coriobacteriaceae		1.5	0.3-5.9		0.0572	0.106229		0.5493	0.649173		0.6469	0.764518
Bacteroidaceae		0.1	0-33.3		0.4	0.1-46.4		1.7	0.1-22.2		0.6293	0.9999		Bacteroidaceae		16.5	2.4-41.6		0.006	0.026		0.0671	0.1586		0.0092	0.0341714
Prevotellaceae		0a	0-0.1		0a	0-0.1		0a	0-3.9		0.0275	0.7975		Prevotellaceae		0	0-14.6		0.1583	0.242106		0.2744	0.471575		0.9134	0.9134
Staphylococcaceae		0	0-4.2		0	0-16.5		0	0-5.3		0.5417	0.9999		Staphylococcaceae		0	0-0		0.008	0.026		0.0011	0.00953333		0.0078	0.0338
Enterococcaceae		0.1	0-0.2		0	0-5.6		0	0-1.5		0.3677	0.9999		Enterococcaceae		0.1	0-0.3		0.0697	0.113263		0.5482	0.649173		0.0306	0.07956
Lactobacillaceae		0	0-1.3		0	0-4.6		0	0-18.9		0.8844	0.9999		Lactobacillaceae		0	0-0.3		0.0202	0.0477455		0.0271	0.088075		0.004	0.0208
Leuconostocaceae		0	0-0.2		0	0-0.1		0	0-1		0.7364	0.9999		Leuconostocaceae		0	0-0		0.0184	0.0477455		0.0032	0.0208		0.0182	0.05915
Streptococcaceae		1.3	0.3-21.9		4.5	0.2-29.4		0.3	0.1-39.7		0.3492	0.9999		Streptococcaceae		0	0-8.6		0.0012	0.0121333		0.0009	0.00953333		0.0015	0.013
Turicibacteraceae		0	0-1.4		0	0-8.8		0	0-5		0.7773	0.9999		Turicibacteraceae		0.2	0-4.5		0.229	0.330778		0.1562	0.3124		0.3767	0.612138
o__Clostridiales;Other		0	0-0.2		0	0-0.6		0	0-1.1		0.9999	0.9999		o__Clostridiales;Other		0	0-0.1		0.7712	0.835467		0.3535	0.511622		0.496	0.6448
o__Clostridiales;f__		0.1	0-1.2		0.2	0-1		0.1	0-3.3		0.3508	0.9999		o__Clostridiales;f__		0.2	0-2.7		0.9718	0.9718		0.6983	0.756492		0.4579	0.628789
Clostridiaceae		8.7	0.5-79.5		9.8	0.2-44.7		21.5	0.1-55.8		0.4698	0.9999		Clostridiaceae		21.9	0.9-52.7		0.3981	0.492886		0.4813	0.62569		0.888	0.9134
Lachnospiraceae		16.3	0.2-56.7		15.8	0.3-53.8		23.8	0.4-42.7		0.8438	0.9999		Lachnospiraceae		14.4	5.6-39.7		0.7248	0.819339		0.6727	0.756492		0.0671	0.1586
Peptostreptococcaceae		0.1	0-28.5		0.1	0-3.9		0.1	0-9.9		0.8217	0.9999		Peptostreptococcaceae		0.2	0-19.6		0.9718	0.9718		0.8324	0.865696		0.8602	0.9134
Ruminococcaceae		0.3	0-2.3		1.1	0-3.3		0.8	0.1-4.1		0.7321	0.9999		Ruminococcaceae		2.3	0-8.8		0.0241	0.0522167		0.2902	0.471575		0.4595	0.628789
Veillonellaceae		0	0-1.3		0.2	0-7.9		1.2	0-45.6		0.1956	0.9999		Veillonellaceae		3.4	0.1-46.5		0.0006	0.0121333		0.0092	0.04784		0.2048	0.380343
Erysipelotrichaceae		0.1	0-9.3		0.2	0-11.7		0.9	0-2.2		0.798	0.9999		Erysipelotrichaceae		0.2	0-4.6		0.3976	0.492886		0.8879	0.8879		0.888	0.9134
Fusobacteriaceae		0.2	0-70.6		2.6	0.1-51.3		3	0.1-47.9		0.7321	0.9999		Fusobacteriaceae		17.3	0.3-37.3		0.029	0.058		0.3981	0.544768		0.2313	0.40092
Alcaligenaceae		0	0-6.5		0	0-1.8		0	0-1.2		0.6425	0.9999		Alcaligenaceae		1.4	0.1-9		0.0048	0.026		0.0166	0.0719333		0.0024	0.0156
Campylobacteraceae		0	0-1.1		0	0-0.7		0.1	0-0.3		0.3298	0.9999		Campylobacteraceae		0	0-0		0.0632	0.109547		0.0234	0.0869143		0.0003	0.0078
Helicobacteraceae		0	0-0.7		0	0-3.2		0.1	0-7.8		0.2734	0.9999		Helicobacteraceae		0	0-4.9		0.7182	0.819339		0.2116	0.392971		0.1181	0.2362
Succinivibrionaceae		0	0-13.5		0	0-3.2		0	0-0.5		0.992	0.9999		Succinivibrionaceae		0	0-1.1		0.3363	0.4602		0.3542	0.511622		0.6254	0.764518
Enterobacteriaceae		4.1	0.1-65.2		0.3	0.1-44.4		0.2	0-50.7		0.1413	0.9999		Enterobacteriaceae		0.1	0.1-9.7		0.0054	0.026		0.138	0.299		0.4584	0.628789
GENUS														GENUS
Bacterial group		Day 0			Day 7			Day 28			Day 0 vs Day 7 vs Day 28			Bacterial group		HC			HC vs Day 0			HC vs Day 7			HC vs Day 28
		Median	Range		Median	Range		Median	Range		P value	Q value				Median	Range		P value	Q value		P value	Q value		P value	Q value
Actinomyces		0	0-0.1		0	0-1.1		0	0-0.1		0.8795	0.936859		Actinomyces		0	0-0		0.008	0.0471111		0.04	0.1325		0.0828	0.258141
Corynebacterium		0	0-18.5		0	0-22.1		0	0-20.9		0.8699	0.936859		Corynebacterium		0	0-0		0.011	0.053		0.0525	0.163676		0.023	0.0885857
Bifidobacterium		0	0-40.3		0.1	0-59.5		0.1	0-22.6		0.8674	0.936859		Bifidobacterium		0	0-0.3		0.0014	0.0247333		0.0008	0.0194333		0.001	0.0194333
Collinsella		0.1	0-7.3		1.2	0-7.5		1.5	0.1-15.1		0.1767	0.936859		Collinsella		1.5	0.3-5.9		0.0571	0.1378		0.5732	0.723324		0.622	0.766651
Bacteroides		0.1	0-33.3		0.4	0.1-46.4		1.7	0.1-22.2		0.6293	0.936859		Bacteroides		16.5	2.4-41.6		0.006	0.0471111		0.0671	0.187174		0.0092	0.0659556
Prevotella		0a	0-0.1		0a	0-0.1		0a	0-3.9		0.0275	0.936859		Prevotella		0	0-14.6		0.1583	0.262184		0.2744	0.50149		0.9134	0.930965
Staphylococcus		0	0-4.2		0	0-16.5		0	0-5.3		0.5417	0.936859		Staphylococcus		0	0-0		0.008	0.0471111		0.0011	0.0194333		0.0078	0.0659556
Enterococcus		0.1	0-0.2		0	0-5.6		0	0-1.5		0.3677	0.936859		Enterococcus		0.1	0-0.2		0.0754	0.15635		0.5482	0.708649		0.028	0.0989333
Lactobacillus		0	0-1.1		0	0-4.2		0	0-18.9		0.7561	0.936859		Lactobacillus		0	0-0.3		0.0164	0.0650133		0.0271	0.10335		0.0107	0.0659556
Leuconostoc		0	0-0.1		0	0-0.1		0	0-1		0.4318	0.936859		Leuconostoc		0	0-0		0.04	0.106		0.0028	0.0371		0.0182	0.0876909
Streptococcus		1.2	0.2-21.9		4.5	0.2-29.4		0.3	0.1-39.2		0.3492	0.936859		Streptococcus		0	0-8.6		0.0012	0.0247333		0.0009	0.0194333		0.0015	0.019875
Turicibacter		0	0-1.4		0	0-8.8		0	0-5		0.7773	0.936859		Turicibacter		0.2	0-4.5		0.229	0.346771		0.1562	0.359939		0.3767	0.605003
o__Clostridiales;Other;Other		0	0-0.2		0	0-0.6		0	0-1.1		0.9999	0.9999		o__Clostridiales;Other;Other		0	0-0.1		0.7712	0.896507		0.3535	0.545143		0.496	0.683292
o__Clostridiales;f__;g__		0.1	0-1.2		0.2	0-1		0.1	0-3.3		0.3508	0.936859		o__Clostridiales;f__;g__		0.2	0-2.7		0.9718	1		0.6983	0.77104		0.4579	0.658203
Clostridiaceae;Other		0.1	0-1		0.2	0-3.4		0.5	0-5.1		0.4026	0.936859		Clostridiaceae;Other		0.4	0.1-1.5		0.2746	0.373174		0.3784	0.557089		0.8602	0.893933
f__Clostridiaceae;g__		2.3	0.1-38.2		9.6	0.1-32.6		16.5	0.1-46.2		0.2557	0.936859		f__Clostridiaceae;g__		15.3	0.2-41.9		0.0783	0.15635		0.36	0.545143		0.7782	0.859263
Clostridium		0.9	0-74.5		0.5	0-25.5		0.3	0-19.5		0.2192	0.936859		Clostridium		0.8	0.2-15.2		0.7781	0.896507		0.6727	0.77104		0.4595	0.658203
SMB53		0	0-0.3		0	0-0.2		0.1	0-0.2		0.9999	0.9999		SMB53		0.1	0-0.5		0.1317	0.225165		0.3044	0.520426		0.356	0.605003
Sarcina		0	0-0		0	0-3.4		0	0-2		0.7	0.936859		Sarcina		0	0-8.9		0.007	0.0471111		0.0172	0.0905818		0.0023	0.02438
f__Lachnospiraceae;Other		0.1	0-5.7		0.1	0-6.8		0.2	0-1.3		0.798	0.936859		f__Lachnospiraceae;Other		0.3	0.1-1.6		0.2746	0.373174		0.3976	0.569535		0.4579	0.658203
f__Lachnospiraceae;g__		0.4	0-5.6		1	0-9.4		1.6	0.1-3.9		0.8438	0.936859		f__Lachnospiraceae;g__		1.2	0.9-5.6		0.2596	0.372289		0.2896	0.511627		0.5726	0.74019
Blautia		0.5	0.1-34.2		9.9	0.2-49		13.2	0.2-28.1		0.5236	0.936859		Blautia		8.9	2.9-25.3		0.2599	0.372289		0.7248	0.783967		0.36	0.605003
Coprococcus		0	0-0.5		0.1	0-0.4		0.1	0-0.4		0.3508	0.936859		Coprococcus		0.1	0-0.7		0.6442	0.794014		0.9152	0.9181		0.2305	0.489932
Dorea		1.5	0-17.1		1.3	0-6.4		1.9	0-6.4		0.8438	0.936859		Dorea		1.4	0.2-6.5		0.9439	1		0.6727	0.77104		0.2599	0.512333
Epulopiscium		0	0-5.1		0	0-2		0	0-3.1		0.3135	0.936859		Epulopiscium		0	0-0		0.0769	0.15635		0.1858	0.393896		0.261	0.512333
Roseburia		0	0-0.7		0	0-1.4		0	0-0.7		0.5641	0.936859		Roseburia		0	0-0		0.0394	0.106		0.008	0.0689		0.0828	0.258141
[Ruminococcus]		1.7	0-26.9		1.5	0.1-6.8		4.4	0.1-12.9		0.2557	0.936859		[Ruminococcus]		1.3	0.5-4.5		0.9439	1		0.6221	0.749348		0.0201	0.0885857
f__Peptostreptococcaceae;Other		0	0-3.2		0	0-3.1		0	0-2.3		0.5289	0.936859		f__Peptostreptococcaceae;Other		0.1	0-19.4		0.0826	0.15635		0.1454	0.350282		0.5233	0.693372
f__Peptostreptococcaceae;g__		0.1	0-25.3		0	0-0.8		0.1	0-9.4		0.7825	0.936859		f__Peptostreptococcaceae;g__		0.1	0-0.2		0.2026	0.315818		0.5954	0.733865		0.3961	0.61745
f__Ruminococcaceae;g__		0	0-0.9		0.2	0-0.6		0.2	0-1.5		0.2364	0.936859		f__Ruminococcaceae;g__		0.4	0-1.8		0.0134	0.0591833		0.2741	0.50149		0.5966	0.752852
Faecalibacterium		0	0-1.4		1	0-3		0.5	0-3.6		0.6013	0.936859		Faecalibacterium		1.8	0-7.2		0.0365	0.106		0.3402	0.545143		0.3239	0.591955
Oscillospira		0	0-0.2		0	0-0		0	0-0.1		0.284	0.936859		Oscillospira		0	0-0.2		0.7605	0.896507		0.2093	0.415363		0.3685	0.605003
Ruminococcus		0	0-0		0	0-0		0	0-0		0.8346	0.936859		Ruminococcus		0	0-0.2		0.0099	0.05247		0.0119	0.0788375		0.0234	0.0885857
Megamonas		0	0-1.3		0.2	0-7.9		1.2	0-45.6		0.2706	0.936859		Megamonas		3.3	0.1-46.4		0.0003	0.0159		0.0091	0.0689		0.2044	0.489932
Phascolarctobacterium		0	0-1.1		0	0-0.5		0	0-0.1		0.8519	0.936859		Phascolarctobacterium		0	0-0.3		0.0905	0.165397		0.0359	0.126847		0.101	0.297389
f__Erysipelotrichaceae;g__		0	0-9.3		0.1	0-3.3		0.1	0-1.4		0.7019	0.936859		f__Erysipelotrichaceae;g__		0.1	0-2.7		0.1876	0.301297		0.7775	0.80799		0.8318	0.881708
Allobaculum		0	0-0.7		0	0-1.3		0	0-0.7		0.3594	0.936859		Allobaculum		0.1	0-0.3		0.0572	0.1378		0.5418	0.708649		0.6903	0.799724
Catenibacterium		0	0-0		0	0-0.4		0	0-1.1		0.3398	0.936859		Catenibacterium		0	0-4		0.3272	0.43354		0.4434	0.618426		0.8194	0.881708
Coprobacillus		0	0-0		0	0-0.1		0	0-0		0.2994	0.936859		Coprobacillus		0	0-0		1	1		0.0079	0.0689		0.1671	0.421729
[Eubacterium]		0	0-2.3		0.1	0-9.8		0.1	0-0.7		0.4819	0.936859		[Eubacterium]		0	0-0.3		0.5226	0.659471		0.7767	0.80799		0.7501	0.845857
f__Fusobacteriaceae;Other		0	0-0.3		0	0-1		0.1	0-1.1		0.7607	0.936859		f__Fusobacteriaceae;Other		0.2	0-0.8		0.0178	0.0650133		0.4782	0.649862		0.6457	0.777775
Cetobacterium		0	0-0.1		0	0-2		0	0-0		0.3416	0.936859		Cetobacterium		0	0-0		0.1248	0.22048		0.0188	0.0905818		0.2228	0.489932
Fusobacterium		0.1	0-70.4		1.5	0.1-51		2.8	0.1-47.2		0.7321	0.936859		Fusobacterium		17.2	0.3-36.8		0.0289	0.0901		0.3598	0.545143		0.2311	0.489932
Sutterella		0	0-6.5		0	0-1.8		0	0-0.4		0.6425	0.936859		Sutterella		1.4	0.1-9		0.0048	0.0471111		0.0166	0.0905818		0.0007	0.0194333
Campylobacter		0	0-1.1		0	0-0.7		0	0-0.3		0.6155	0.936859		Campylobacter		0	0-0		0.0632	0.145635		0.0234	0.10335		0.0011	0.0194333
Helicobacter		0	0-0.7		0	0-3.2		0.1	0-7.8		0.3439	0.936859		Helicobacter		0	0-4.9		0.885	0.982819		0.2116	0.415363		0.1453	0.385045
Anaerobiospirillum		0	0-13.4		0	0-1.8		0	0-0.3		0.9091	0.947785		Anaerobiospirillum		0	0-1.1		0.3575	0.462134		0.175	0.386458		0.6941	0.799724
f__Enterobacteriaceae;Other		0	0-3.2		0	0-1.3		0	0-1.9		0.6233	0.936859		f__Enterobacteriaceae;Other		0	0-0		0.0184	0.0650133		0.0828	0.21942		0.0182	0.0876909
f__Enterobacteriaceae;g__		4.1a	0.1-61.6		0.3a	0.1-43.1		0.2a	0-48.8		0.0456	0.936859		f__Enterobacteriaceae;g__		0.1	0.1-9.7		0.006	0.0471111		0.138	0.348286		0.5028	0.683292
SPECIES														SPECIES
Bacterial group		Day 0			Day 7			Day 28			Day 0 vs Day 7 vs Day 28			Bacterial group		HC			HC vs Day 0			HC vs Day 7			HC vs Day 28
		Median	Range		Median	Range		Median	Range		P value	Q value				Median	Range		P value	Q value		P value	Q value		P value	Q value
g__Actinomyces;s__		0	0-0.1		0	0-1.1		0	0-0.1		0.8795	0.993509		g__Actinomyces;s__		0	0-0		0.008	0.0443636		0.0398	0.142812		0.0828	0.265832
g__Corynebacterium;s__		0	0-18.5		0	0-22.1		0	0-20.9		0.8699	0.993509		g__Corynebacterium;s__		0	0-0		0.011	0.0516154		0.0525	0.177917		0.023	0.0839647
g__Bifidobacterium;Other		0	0-12.8		0	0-14.1		0	0-4.2		0.9888	0.9999		g__Bifidobacterium;Other		0	0-0		0.0041	0.0443636		0.0044	0.05368		0.0014	0.022875
g__Bifidobacterium;s__		0	0-27.6		0	0-45.4		0	0-18.3		0.9945	0.9999		g__Bifidobacterium;s__		0	0-0.3		0.0025	0.0443636		0.0009	0.0223667		0.0019	0.02318
Collinsella stercoris		0.1	0-5.7		1.2	0-7.2		1.5	0.1-15.1		0.1767	0.993509		Collinsella stercoris		1.5	0.3-5.9		0.0166	0.0660235		0.3981	0.592295		0.888	0.9028
g__Bacteroides;s__		0.1	0-33.3		0.4	0.1-45.5		1.6	0.1-21.9		0.6293	0.993509		g__Bacteroides;s__		16.3	2.3-41.2		0.006	0.0443636		0.067	0.215105		0.0092	0.07015
Bacteroides plebeius		0	0-0.1		0	0-0.9		0	0-0.3		0.6385	0.993509		Bacteroides plebeius		0	0-0.4		0.022	0.0745556		0.7437	0.855957		0.3446	0.656534
Prevotella copri		0a	0-0.1		0a	0-0.1		0a	0-3.9		0.0275	0.993509		Prevotella copri		0	0-14.6		0.1583	0.247597		0.2744	0.539948		0.9134	0.9134
g__Staphylococcus;s__		0	0-4.2		0	0-16.3		0	0-5.2		0.5417	0.993509		g__Staphylococcus;s__		0	0-0		0.008	0.0443636		0.0011	0.0223667		0.0078	0.0679714
g__Enterococcus;s__		0	0-0.2		0	0-5.5		0	0-1.4		0.2577	0.993509		g__Enterococcus;s__		0.1	0-0.2		0.0502	0.122488		0.5482	0.711494		0.0193	0.08174
g__Lactobacillus;s__		0	0-0.9		0	0-3.9		0	0-18.9		0.7507	0.993509		g__Lactobacillus;s__		0	0-0.2		0.0829	0.153239		0.0296	0.120373		0.0132	0.08174
g__Leuconostoc;s__		0	0-0.1		0	0-0.1		0	0-1		0.4318	0.993509		g__Leuconostoc;s__		0	0-0		0.04	0.101667		0.0028	0.0427		0.0182	0.08174
g__Streptococcus;Other		0	0-0.1		0	0-0.4		0	0-0.2		0.6137	0.993509		g__Streptococcus;Other		0	0-0.1		0.0237	0.0760895		0.0109	0.07259		0.1021	0.296576
g__Streptococcus;s__		1.2	0.2-21.9		4.5	0.1-29.3		0.3	0.1-39		0.1632	0.993509		g__Streptococcus;s__		0	0-8.6		0.0012	0.0366		0.0009	0.0223667		0.0015	0.022875
Streptococcus luteciae		0	0-0.1		0	0-0		0	0-0		0.4427	0.993509		Streptococcus luteciae		0	0-0		0.0828	0.153239		0.1671	0.424712		0.0181	0.08174
g__Turicibacter;s__		0	0-1.4		0	0-8.8		0	0-5		0.7773	0.993509		g__Turicibacter;s__		0.2	0-4.5		0.229	0.32784		0.1562	0.41427		0.3767	0.656534
o__Clostridiales;Other;Other;Other		0	0-0.2		0	0-0.6		0	0-1.1		0.9999	0.9999		o__Clostridiales;Other;Other;Other		0	0-0.1		0.7712	0.840057		0.3535	0.577895		0.496	0.713274
o__Clostridiales;f__;g__;s__		0.1	0-1.2		0.2	0-1		0.1	0-3.3		0.3508	0.993509		o__Clostridiales;f__;g__;s__		0.2	0-2.7		0.9718	0.987997		0.6983	0.824908		0.4579	0.713274
f__Clostridiaceae;Other;Other		0.1	0-1		0.2	0-3.4		0.5	0-5.1		0.4026	0.993509		f__Clostridiaceae;Other;Other		0.4	0.1-1.5		0.2746	0.358472		0.3784	0.591856		0.8602	0.9028
f__Clostridiaceae;g__;s__		2.3	0.1-38.2		9.6	0.1-32.6		16.5	0.1-46.2		0.2557	0.993509		f__Clostridiaceae;g__;s__		15.3	0.2-41.9		0.0783	0.153239		0.36	0.577895		0.7782	0.895664
g__Clostridium;Other		0.1	0-72.7		0.1	0-16.8		0.1	0-16.7		0.4085	0.993509		g__Clostridium;Other		0.1	0-4		0.4582	0.548043		1	1		0.5021	0.713274
g__Clostridium;s__		0.1	0-1.5		0	0-1		0	0-2.2		0.5522	0.993509		g__Clostridium;s__		0	0-0.3		0.1548	0.247597		0.8022	0.858495		0.8584	0.9028
Clostridium hiranonis		0	0-0.4		0	0-0.3		0.1	0-0.3		0.2192	0.993509		Clostridium hiranonis		0	0-0.4		0.0372	0.101667		0.3025	0.546129		0.7237	0.848956
Clostridium neonatale		0	0-0		0	0-7.6		0	0-0.6		0.1235	0.993509		Clostridium neonatale		0	0-0.3		0.0036	0.0443636		0.2372	0.498938		0.0155	0.08174
Clostridium perfringens		0.1	0-2.9		0.1	0-2.3		0	0-7.3		0.9522	0.9999		Clostridium perfringens		0.2	0-14.4		0.6429	0.741438		0.7753	0.858495		0.67	0.830198
g__SMB53;s__		0	0-0.3		0	0-0.2		0.1	0-0.2		0.977	0.9999		g__SMB53;s__		0.1	0-0.5		0.1317	0.217127		0.3044	0.546129		0.356	0.656534
g__Sarcina;s__		0	0-0		0	0-3.4		0	0-2		0.7	0.993509		g__Sarcina;s__		0	0-8.9		0.007	0.0443636		0.0172	0.0874333		0.0023	0.0233833
f__Lachnospiraceae;Other;Other		0.1	0-5.7		0.1	0-6.8		0.2	0-1.3		0.798	0.993509		f__Lachnospiraceae;Other;Other		0.3	0.1-1.6		0.2746	0.358472		0.3976	0.592295		0.4579	0.713274
f__Lachnospiraceae;g__;s__		0.4	0-5.6		1	0-9.4		1.6	0.1-3.9		0.8438	0.993509		f__Lachnospiraceae;g__;s__		1.2	0.9-5.6		0.2596	0.358472		0.2896	0.546129		0.5726	0.759317
g__Blautia;Other		0	0-1.6		0.6	0-8.7		0.7	0-2.1		0.7103	0.993509		g__Blautia;Other		0.7	0.1-3.4		0.104	0.181257		0.6218	0.774078		0.8326	0.9028
g__Blautia;s__		0.2	0-21.8		2.6	0-33.3		8.4	0-10.9		0.2192	0.993509		g__Blautia;s__		3	0.5-19		0.067	0.145964		1	1		0.2908	0.591293
Blautia producta		0.4	0-14.1		3.8	0.1-14.5		4.8	0.1-18.7		0.6293	0.993509		Blautia producta		3	1.1-12.7		0.2311	0.32784		0.9438	0.975793		0.4384	0.713274
g__Coprococcus;s__		0	0-0.5		0.1	0-0.4		0.1	0-0.4		0.3508	0.993509		g__Coprococcus;s__		0.1	0-0.7		0.6442	0.741438		0.9152	0.962538		0.2305	0.522115
g__Dorea;s__		1.5	0-17.1		1.3	0-6.4		1.9	0-6.4		0.8438	0.993509		g__Dorea;s__		1.4	0.2-6.5		0.9439	0.975897		0.6727	0.820694		0.2599	0.549
g__Epulopiscium;s__		0	0-5.1		0	0-2		0	0-3.1		0.3135	0.993509		g__Epulopiscium;s__		0	0-0		0.0769	0.153239		0.1858	0.435915		0.261	0.549
g__Roseburia;s__		0	0-0.7		0	0-1.4		0	0-0.7		0.5641	0.993509		g__Roseburia;s__		0	0-0		0.0394	0.101667		0.008	0.0693875		0.0828	0.265832
g__[Ruminococcus];s__		0	0-1.2		0	0-0.2		0.1	0-0.9		0.5501	0.993509		g__[Ruminococcus];s__		0.1	0-0.5		0.3149	0.400185		0.4789	0.649176		0.5713	0.759317
[Ruminococcus] gnavus		0.6	0-26.8		1.5	0.1-6.6		4.3	0.1-12.8		0.3508	0.993509		[Ruminococcus] gnavus		1.1	0.4-4.5		0.7246	0.81853		0.4384	0.629009		0.0201	0.08174
f__Peptostreptococcaceae;Other;Other		0	0-3.2		0	0-3.1		0	0-2.3		0.5289	0.993509		f__Peptostreptococcaceae;Other;Other		0.1	0-19.4		0.0826	0.153239		0.1454	0.403155		0.5233	0.725484
f__Peptostreptococcaceae;g__;s__		0.1	0-25.3		0	0-0.8		0.1	0-9.4		0.7825	0.993509		f__Peptostreptococcaceae;g__;s__		0.1	0-0.2		0.2026	0.301429		0.5954	0.756654		0.3961	0.671169
f__Ruminococcaceae;g__;s__		0	0-0.9		0.2	0-0.6		0.2	0-1.5		0.2364	0.993509		f__Ruminococcaceae;g__;s__		0.4	0-1.8		0.0134	0.0583857		0.2741	0.539948		0.5966	0.774311
Faecalibacterium prausnitzii		0	0-1.4		1	0-3		0.5	0-3.6		0.6013	0.993509		Faecalibacterium prausnitzii		1.8	0-7.2		0.0365	0.101667		0.3402	0.577895		0.3239	0.637352
g__Oscillospira;s__		0	0-0.2		0	0-0		0	0-0.1		0.284	0.993509		g__Oscillospira;s__		0	0-0.2		0.7605	0.840057		0.2093	0.472863		0.3685	0.656534
g__Ruminococcus;s__		0	0-0		0	0-0		0	0-0		0.8346	0.993509		g__Ruminococcus;s__		0	0-0.2		0.0099	0.050325		0.0119	0.07259		0.0234	0.0839647
g__Megamonas;s__		0	0-1.3		0.2	0-7.9		1.2	0-45.6		0.2706	0.993509		g__Megamonas;s__		3.3	0.1-46.4		0.0003	0.0183		0.0091	0.0693875		0.2044	0.519517
g__Phascolarctobacterium;s__		0	0-1.1		0	0-0.5		0	0-0.1		0.8519	0.993509		g__Phascolarctobacterium;s__		0	0-0.3		0.0905	0.162368		0.0359	0.136869		0.101	0.296576
f__Erysipelotrichaceae;g__;s__		0	0-9.3		0.1	0-3.3		0.1	0-1.4		0.7019	0.993509		f__Erysipelotrichaceae;g__;s__		0.1	0-2.7		0.1876	0.28609		0.7775	0.858495		0.8318	0.9028
g__Allobaculum;s__		0	0-0.7		0	0-1.3		0	0-0.7		0.3594	0.993509		g__Allobaculum;s__		0.1	0-0.3		0.0572	0.1342		0.5418	0.711494		0.6903	0.830198
g__Catenibacterium;s__		0	0-0		0	0-0.4		0	0-1.1		0.3398	0.993509		g__Catenibacterium;s__		0	0-4		0.3272	0.407331		0.4434	0.629009		0.8194	0.9028
g__Coprobacillus;s__		0	0-0		0	0-0.1		0	0-0		0.2994	0.993509		g__Coprobacillus;s__		0	0-0		1	1		0.0079	0.0693875		0.1671	0.443178
[Eubacterium] biforme		0	0-1		0	0-9.8		0	0-0.7		0.9917	0.9999		[Eubacterium] biforme		0	0-0.3		0.2762	0.358472		0.7032	0.824908		0.881	0.9028
[Eubacterium] dolichum		0	0-2.3		0	0-0.2		0	0-0.4		0.3296	0.993509		[Eubacterium] dolichum		0	0-0.1		0.9421	0.975897		0.7991	0.858495		0.4943	0.713274
f__Fusobacteriaceae;Other;Other		0	0-0.3		0	0-1		0.1	0-1.1		0.7607	0.993509		f__Fusobacteriaceae;Other;Other		0.2	0-0.8		0.0178	0.0660235		0.4782	0.649176		0.6457	0.820577
Cetobacterium somerae		0	0-0.1		0	0-2		0	0-0		0.3416	0.993509		Cetobacterium somerae		0	0-0		0.1248	0.211467		0.0188	0.0882154		0.2228	0.522115
g__Fusobacterium;s__		0.1	0-70.4		1.5	0.1-51		2.8	0.1-47.2		0.7321	0.993509		g__Fusobacterium;s__		17.2	0.3-36.8		0.0289	0.088145		0.3598	0.577895		0.2311	0.522115
g__Sutterella;s__		0	0-6.5		0	0-1.8		0	0-0.4		0.6425	0.993509		g__Sutterella;s__		1.4	0.1-9		0.0048	0.0443636		0.0166	0.0874333		0.0007	0.022875
g__Campylobacter;s__		0	0-1.1		0	0-0.7		0	0-0.3		0.6155	0.993509		g__Campylobacter;s__		0	0-0		0.0632	0.142785		0.0234	0.101957		0.0011	0.022875
g__Helicobacter;s__		0	0-0.7		0	0-3.2		0.1	0-7.8		0.3014	0.993509		g__Helicobacter;s__		0	0-4.9		0.885	0.947105		0.2245	0.489089		0.1453	0.402877
g__Anaerobiospirillum;s__		0	0-13.4		0	0-1.8		0	0-0.3		0.9091	0.9999		g__Anaerobiospirillum;s__		0	0-1.1		0.3575	0.43615		0.175	0.427		0.6941	0.830198
f__Enterobacteriaceae;Other;Other		0	0-3.2		0	0-1.3		0	0-1.9		0.6233	0.993509		f__Enterobacteriaceae;Other;Other		0	0-0		0.0184	0.0660235		0.0828	0.25254		0.0182	0.08174
f__Enterobacteriaceae;g__;s__		4.1a	0.1-61.6		0.3a	0.1-43.1		0.2a	0-48.8		0.0456	0.993509		f__Enterobacteriaceae;g__;s__		0.1	0.1-9.7		0.006	0.0443636		0.138	0.400857		0.5028	0.713274

## Sheet: Metronidazole group
Bacterial taxa in dogs with acute diarrhea (pre_AB), and 1 week and 4 weeks post metronidazole (AB), and compared to healthy control dogs (HC). Columns not sharing a common superscript are significantly different from each other (p<0.05) within groups
PHYLUM														PHYLUM
Bacterial group		Pre AB			1 Week Post			4 Weeks Post			Pre AB vs 1 Week Post vs 4 Weeks Post			Bacterial group		HC			Pre_AB			1_week_post			4_weeks_post			HC vs Pre_AB			HC vs 1_week_post			HC vs 4_weeks_post
		Median	Range		Median	Range		Median	Range		P value	Q value				Median	Range		Median	Range		Median	Range		Median	Range		P value	Q value		P value	Q value		P value	Q value
Actinobacteria		1.6	0.1-7.3		0.3	0-8.6		0.4	0.1-27.6		0.7682	0.96025		Actinobacteria		1.5	0.3-5.9		1.6	0.1-7.3		0.3	0-8.6		0.4	0.1-27.6		0.9223	0.9223		0.2413	0.2413		0.2831	0.3291
Bacteroidetes		0.2	0.1-35.8		0.1	0.1-1.6		0.2	0.1-28.7		0.1118	0.559		Bacteroidetes		19.4	3.4-42.8		0.2	0.1-35.8		0.1	0.1-1.6		0.2	0.1-28.7		0.0145	0.0725		0.0006	0.0015		0.0192	0.032
Firmicutes		60.2	52.1-97.9		73.5	54.9-96.3		63.8	49.3-72.5		0.3046	0.7615		Firmicutes		50.1	26.4-93.6		60.2	52.1-97.9		73.5	54.9-96.3		63.8	49.3-72.5		0.079	0.1975		0.079	0.09875		0.3291	0.3291
Fusobacteria		0.5	0.1-32.7		0.2	0.1-0.3		0.1	0-20.7		0.4861	0.810167		Fusobacteria		17.3	0.3-37.3		0.5	0.1-32.7		0.2	0.1-0.3		0.1	0-20.7		0.143	0.238333		0.0006	0.0015		0.0147	0.032
Proteobacteria		2.3	0.3-47.5		22.4	1.6-44.9		14.9	3.6-50.1		0.964	0.964		Proteobacteria		3.3	0.3-12		2.3	0.3-47.5		22.4	1.6-44.9		14.9	3.6-50.1		0.9223	0.9223		0.0084	0.014		0.0147	0.032
CLASS														CLASS
Bacterial group		Pre AB			1 Week Post			4 Weeks Post			Pre AB vs 1 Week Post vs 4 Weeks Post			Bacterial group		HC			Pre_AB			1_week_post			4_weeks_post			HC vs Pre_AB			HC vs 1_week_post			HC vs 4_weeks_post
		Median	Range		Median	Range		Median	Range		P value	Q value				Median	Range		Median	Range		Median	Range		Median	Range		P value	Q value		P value	Q value		P value	Q value
Actinobacteria		0.2	0.1-0.4		0.3	0-8.5		0.2	0.1-0.4		0.4861	0.607625		Actinobacteria		0	0-0.3		0.2	0.1-0.4		0.3	0-8.5		0.2	0.1-0.4		0.0027	0.027		0.0019	0.00271429		0.0037	0.0185
Coriobacteriia		1.5	0-7.3		0	0-0.8		0.1	0-27.2		0.3046	0.607625		Coriobacteriia		1.5	0.3-5.9		1.5	0-7.3		0	0-0.8		0.1	0-27.2		0.7696	0.855111		0.0017	0.00271429		0.143	0.204286
Bacteroidia		0.2	0.1-35.8		0.1	0.1-1.6		0.2	0.1-28.7		0.1118	0.372667		Bacteroidia		19.4	3.4-42.8		0.2	0.1-35.8		0.1	0.1-1.6		0.2	0.1-28.7		0.0145	0.0365		0.0006	0.002		0.0192	0.0384
Bacilli		1.6	0.3-26		44.1	4.3-59.6		4.1	0.4-33.7		0.0515	0.372667		Bacilli		0.5	0.1-9.3		1.6	0.3-26		44.1	4.3-59.6		4.1	0.4-33.7		0.051	0.102		0.0013	0.0026		0.1182	0.197
Clostridia		56.8	38.2-92.6		28.7	9-80.4		58.9	26.7-67.1		0.4861	0.607625		Clostridia		48.2	25.8-84.2		56.8	38.2-92.6		28.7	9-80.4		58.9	26.7-67.1		0.3291	0.470143		0.1184	0.131556		0.9223	0.9223
Erysipelotrichi		0.3	0.1-1.8		0	0-0.4		0.2	0.1-0.7		0.0854	0.372667		Erysipelotrichi		0.2	0-4.6		0.3	0.1-1.8		0	0-0.4		0.2	0.1-0.7		0.9222	0.9222		0.0632	0.079		0.4943	0.549222
Fusobacteriia		0.5	0.1-32.7		0.2	0.1-0.3		0.1	0-20.7		0.4861	0.607625		Fusobacteriia		17.3	0.3-37.3		0.5	0.1-32.7		0.2	0.1-0.3		0.1	0-20.7		0.143	0.238333		0.0006	0.002		0.0147	0.03675
Betaproteobacteria		0	0-1.1		0	0-0.1		0	0-2.9		0.7682	0.853556		Betaproteobacteria		1.4	0.1-9		0	0-1.1		0	0-0.1		0	0-2.9		0.0146	0.0365		0.0006	0.002		0.0061	0.0203333
Epsilonproteobacteria		0	0-0		0	0-0.1		0	0-0.2		0.4861	0.607625		Epsilonproteobacteria		0	0-4.9		0	0-0		0	0-0.1		0	0-0.2		0.6105	0.763125		0.7612	0.7612		0.4875	0.549222
Gammaproteobacteria		1.9	0.2-47.4		22.3	1.6-44.9		14.7	0.7-50		0.964	0.964		Gammaproteobacteria		0.1	0.1-9.8		1.9	0.2-47.4		22.3	1.6-44.9		14.7	0.7-50		0.0111	0.0365		0.0009	0.00225		0.0025	0.0185
ORDER														ORDER
Bacterial group		Pre AB			1 Week Post			4 Weeks Post			Pre AB vs 1 Week Post vs 4 Weeks Post			Bacterial group		HC			Pre_AB			1_week_post			4_weeks_post			HC vs Pre_AB			HC vs 1_week_post			HC vs 4_weeks_post
		Median	Range		Median	Range		Median	Range		P value	Q value				Median	Range		Median	Range		Median	Range		Median	Range		P value	Q value		P value	Q value		P value	Q value
Actinomycetales		0	0-0.4		0.1	0-0.3		0.1	0-0.4		0.964	0.964		Actinomycetales		0	0-0		0	0-0.4		0.1	0-0.3		0.1	0-0.4		0.1916	0.3832		0.0403	0.070525		0.1916	0.298044
Bifidobacteriales		0.1	0-0.2		0.1	0-8.5		0.1	0-0.2		0.7682	0.964		Bifidobacteriales		0	0-0.3		0.1	0-0.2		0.1	0-8.5		0.1	0-0.2		0.015	0.0525		0.0019	0.0038		0.015	0.035
Coriobacteriales		1.5	0-7.3		0	0-0.8		0.1	0-27.2		0.3046	0.850675		Coriobacteriales		1.5	0.3-5.9		1.5	0-7.3		0	0-0.8		0.1	0-27.2		0.7696	0.9222		0.0017	0.0038		0.143	0.25025
Bacteroidales		0.2	0.1-35.8		0.1	0.1-1.6		0.2	0.1-28.7		0.1118	0.521733		Bacteroidales		19.4	3.4-42.8		0.2	0.1-35.8		0.1	0.1-1.6		0.2	0.1-28.7		0.0145	0.0525		0.0006	0.00252		0.0192	0.0384
Bacillales		0	0-0.2		0	0-0.1		0	0-0		0.2366	0.8281		Bacillales		0	0-0		0	0-0.2		0	0-0.1		0	0-0		0.8832	0.9222		0.0518	0.0805778		0.8832	0.9223
Lactobacillales		1	0.1-25.6		43.9	3.7-59.6		3.6	0.4-33.7		0.0084	0.1176		Lactobacillales		0.2	0-8.7		1	0.1-25.6		43.9	3.7-59.6		3.6	0.4-33.7		0.0191	0.05348		0.0009	0.00252		0.0063	0.0294
Turicibacterales		0	0-1.5		0	0-0.4		0	0-0.5		0.964	0.964		Turicibacterales		0.2	0-4.5		0	0-1.5		0	0-0.4		0	0-0.5		0.3258	0.511933		0.077	0.098		0.0106	0.035
Clostridiales		56.8	38.2-92.6		28.7	9-80.4		58.9	26.7-67.1		0.4861	0.850675		Clostridiales		48.2	25.8-84.2		56.8	38.2-92.6		28.7	9-80.4		58.9	26.7-67.1		0.3291	0.511933		0.1184	0.138133		0.9223	0.9223
Erysipelotrichales		0.3	0.1-1.8		0	0-0.4		0.2	0.1-0.7		0.0854	0.521733		Erysipelotrichales		0.2	0-4.6		0.3	0.1-1.8		0	0-0.4		0.2	0.1-0.7		0.9222	0.9222		0.0632	0.08848		0.4943	0.629109
Fusobacteriales		0.5	0.1-32.7		0.2	0.1-0.3		0.1	0-20.7		0.4861	0.850675		Fusobacteriales		17.3	0.3-37.3		0.5	0.1-32.7		0.2	0.1-0.3		0.1	0-20.7		0.143	0.333667		0.0006	0.00252		0.0147	0.035
Burkholderiales		0	0-1.1		0	0-0.1		0	0-2.9		0.7682	0.964		Burkholderiales		1.4	0.1-9		0	0-1.1		0	0-0.1		0	0-2.9		0.0111	0.0525		0.0006	0.00252		0.0061	0.0294
Campylobacterales		0	0-0		0	0-0.1		0	0-0.2		0.4861	0.850675		Campylobacterales		0	0-4.9		0	0-0		0	0-0.1		0	0-0.2		0.6105	0.8547		0.7612	0.7612		0.4875	0.629109
Aeromonadales		0	0-0		0	0-0		0	0-0.1		0.6197	0.963978		Aeromonadales		0	0-1.1		0	0-0		0	0-0		0	0-0.1		0.8317	0.9222		0.2076	0.223569		0.6219	0.72555
Enterobacteriales		1.9	0.2-47.4		22.3	1.6-44.9		14.7	0.6-50		0.964	0.964		Enterobacteriales		0.1	0.1-9.7		1.9	0.2-47.4		22.3	1.6-44.9		14.7	0.6-50		0.0062	0.0525		0.0009	0.00252		0.0018	0.0252
FAMILY														FAMILY
Bacterial group		Pre AB			1 Week Post			4 Weeks Post			Pre AB vs 1 Week Post vs 4 Weeks Post			Bacterial group		HC			Pre_AB			1_week_post			4_weeks_post			HC vs Pre_AB			HC vs 1_week_post			HC vs 4_weeks_post
		Median	Range		Median	Range		Median	Range		P value	Q value				Median	Range		Median	Range		Median	Range		Median	Range		P value	Q value		P value	Q value		P value	Q value
Actinomycetaceae		0	0-0.3		0	0-0.1		0	0-0.1		0.7682	0.942791		Actinomycetaceae		0	0-0		0	0-0.3		0	0-0.1		0	0-0.1		0.0815	0.157179		0.0815	0.110025		0.0087	0.045
Corynebacteriaceae		0	0-0.2		0	0-0.1		0	0-0.1		1	1		Corynebacteriaceae		0	0-0		0	0-0.2		0	0-0.1		0	0-0.1		0.0518	0.11655		0.0118	0.0289636		0.0518	0.09324
Bifidobacteriaceae		0.1	0-0.2		0.1	0-8.5		0.1	0-0.2		0.7682	0.942791		Bifidobacteriaceae		0	0-0.3		0.1	0-0.2		0.1	0-8.5		0.1	0-0.2		0.015	0.0578571		0.0019	0.0057		0.015	0.045
Coriobacteriaceae		1.5	0-7.3		0	0-0.8		0.1	0-27.2		0.3046	0.54828		Coriobacteriaceae		1.5	0.3-5.9		1.5	0-7.3		0	0-0.8		0.1	0-27.2		0.7696	0.903561		0.0017	0.0057		0.143	0.2145
Bacteroidaceae		0.1	0.1-35.8		0.1	0.1-1.6		0.1	0.1-28.7		0.3046	0.54828		Bacteroidaceae		16.5	2.4-41.6		0.1	0.1-35.8		0.1	0.1-1.6		0.1	0.1-28.7		0.0111	0.04995		0.0006	0.00486		0.0247	0.055575
[Paraprevotellaceae]		0	0-0		0	0-0		0	0-0		0.0515	0.377325		[Paraprevotellaceae]		0.4	0-8		0	0-0		0	0-0		0	0-0		0.0031	0.04185		0.0031	0.00837		0.0124	0.045
Staphylococcaceae		0	0-0		0	0-0.1		0	0-0		0.1916	0.51732		Staphylococcaceae		0	0-14.6		0	0-0		0	0-0.1		0	0-0		1	1		0.0275	0.0534214		0.232	0.284727
Lactobacillales;Other		0	0-0		0	0-0.2		0	0-0		0.3046	0.54828		Lactobacillales;Other		0	0-0		0	0-0		0	0-0.2		0	0-0		0.0809	0.157179		0.0275	0.0534214		0.232	0.284727
Enterococcaceae		0	0-1.3		1.6	0.1-40.7		0.2	0-1.8		0.0036	0.0972		Enterococcaceae		0.1	0-0.3		0	0-1.3		1.6	0.1-40.7		0.2	0-1.8		0.2034	0.3051		0.0018	0.0057		0.0788	0.125153
Lactobacillaceae		0.1	0-0.8		0.1	0-0.5		0.1	0-1.6		0.964	1		Lactobacillaceae		0	0-0.3		0.1	0-0.8		0.1	0-0.5		0.1	0-1.6		0.0376	0.10152		0.0379	0.06822		0.0378	0.0785077
Leuconostocaceae		0	0-0.5		0	0-0.3		0	0-0		0.3046	0.54828		Leuconostocaceae		0	0-0		0	0-0.5		0	0-0.3		0	0-0		0.0277	0.0934875		0.0277	0.0534214		0.232	0.284727
Streptococcaceae		0.5	0.1-24.3		19	2.6-54.4		1.8	0-32.7		0.0854	0.377325		Streptococcaceae		0	0-8.6		0.5	0.1-24.3		19	2.6-54.4		1.8	0-32.7		0.0033	0.04185		0.0012	0.0054		0.0109	0.045
Turicibacteraceae		0	0-1.5		0	0-0.4		0	0-0.5		0.964	1		Turicibacteraceae		0.2	0-4.5		0	0-1.5		0	0-0.4		0	0-0.5		0.3258	0.462979		0.077	0.109421		0.0106	0.045
o__Clostridiales;Other		0	0-0.3		0.1	0-0.9		0.1	0-0.1		0.1118	0.377325		o__Clostridiales;Other		0	0-0.1		0	0-0.3		0.1	0-0.9		0.1	0-0.1		0.5503	0.707529		0.0437	0.0737438		0.0684	0.115425
o__Clostridiales;f__		0	0-0.4		0.1	0-0.6		0.1	0-0.1		0.3046	0.54828		o__Clostridiales;f__		0.2	0-2.7		0	0-0.4		0.1	0-0.6		0.1	0-0.1		0.2012	0.3051		0.17	0.208636		0.3255	0.382109
Clostridiaceae		21.9	2-60.9		7.9	0.5-34.6		3.8	0.4-37.3		0.1118	0.377325		Clostridiaceae		21.9	0.9-52.7		21.9	2-60.9		7.9	0.5-34.6		3.8	0.4-37.3		0.7697	0.903561		0.2416	0.2718		0.051	0.09324
Lachnospiraceae		22.9	0.9-43.4		9.8	0.3-75.5		40.5	6.7-61.9		0.4861	0.72915		Lachnospiraceae		14.4	5.6-39.7		22.9	0.9-43.4		9.8	0.3-75.5		40.5	6.7-61.9		0.0971	0.17478		0.4943	0.513312		0.0192	0.05184
Peptostreptococcaceae		0.7	0.2-45.3		0.6	0.1-1.1		0.4	0-2.4		0.4861	0.72915		Peptostreptococcaceae		0.2	0-19.6		0.7	0.2-45.3		0.6	0.1-1.1		0.4	0-2.4		0.0318	0.0954		0.1427	0.183471		0.6256	0.6256
Ruminococcaceae		0.1	0-3		0.1	0-0.4		0.1	0-7.2		0.1916	0.51732		Ruminococcaceae		2.3	0-8.8		0.1	0-3		0.1	0-0.4		0.1	0-7.2		0.0507	0.11655		0.0508	0.0806824		0.1713	0.243426
Veillonellaceae		0	0-21.2		0	0-0.6		0.1	0-7.5		0.0854	0.377325		Veillonellaceae		3.4	0.1-46.5		0	0-21.2		0	0-0.6		0.1	0-7.5		0.0062	0.04185		0.0008	0.00486		0.0083	0.045
Erysipelotrichaceae		0.3	0.1-1.8		0	0-0.4		0.2	0.1-0.7		0.0854	0.377325		Erysipelotrichaceae		0.2	0-4.6		0.3	0.1-1.8		0	0-0.4		0.2	0.1-0.7		0.9222	0.957669		0.0632	0.0948		0.4943	0.556088
Fusobacteriaceae		0.5	0.1-32.7		0.2	0.1-0.3		0.1	0-20.7		0.4861	0.72915		Fusobacteriaceae		17.3	0.3-37.3		0.5	0.1-32.7		0.2	0.1-0.3		0.1	0-20.7		0.143	0.241312		0.0006	0.00486		0.0147	0.045
Alcaligenaceae		0	0-1.1		0	0-0.1		0	0-2.9		0.964	1		Alcaligenaceae		1.4	0.1-9		0	0-1.1		0	0-0.1		0	0-2.9		0.011	0.04995		0.0006	0.00486		0.0061	0.045
Campylobacteraceae		0	0-0		0	0-0		0	0-0		0.0515	0.377325		Campylobacteraceae		0	0-0		0	0-0		0	0-0		0	0-0		0.4028	0.54378		0.2705	0.29214		0.0237	0.055575
Helicobacteraceae		0	0-0		0	0-0		0	0-0.1		0.6197	0.836595		Helicobacteraceae		0	0-4.9		0	0-0		0	0-0		0	0-0.1		0.9189	0.957669		0.9189	0.9189		0.6154	0.6256
Succinivibrionaceae		0	0-0		0	0-0		0	0-0.1		0.6197	0.836595		Succinivibrionaceae		0	0-1.1		0	0-0		0	0-0		0	0-0.1		0.8317	0.935662		0.2076	0.243704		0.6219	0.6256
Enterobacteriaceae		1.9	0.2-47.4		22.3	1.6-44.9		14.7	0.6-50		0.964	1		Enterobacteriaceae		0.1	0.1-9.7		1.9	0.2-47.4		22.3	1.6-44.9		14.7	0.6-50		0.0062	0.04185		0.0009	0.00486		0.0018	0.045
GENUS														GENUS
Bacterial group		Pre AB			1 Week Post			4 Weeks Post			Pre AB vs 1 Week Post vs 4 Weeks Post			Bacterial group		HC			Pre_AB			1_week_post			4_weeks_post			HC vs Pre_AB			HC vs 1_week_post			HC vs 4_weeks_post
		Median	Range		Median	Range		Median	Range		P value	Q value				Median	Range		Median	Range		Median	Range		Median	Range		P value	Q value		P value	Q value		P value	Q value
Actinomyces		0	0-0.3		0	0-0.1		0	0-0.1		0.7682	0.902635		Actinomyces		0	0-0		0	0-0.3		0	0-0.1		0	0-0.1		0.0815	0.191525		0.0815	0.147327		0.0087	0.0569222
Corynebacterium		0	0-0.2		0	0-0.1		0	0-0.1		1	1		Corynebacterium		0	0-0		0	0-0.2		0	0-0.1		0	0-0.1		0.0518	0.157865		0.0118	0.0326235		0.0518	0.128137
Bifidobacterium		0.1	0-0.2		0.1	0-8.5		0.1	0-0.2		0.7682	0.902635		Bifidobacterium		0	0-0.3		0.1	0-0.2		0.1	0-8.5		0.1	0-0.2		0.015	0.088125		0.0019	0.00992222		0.015	0.0640909
Collinsella		1.5	0-7.3		0	0-0.8		0.1	0-27.2		0.3046	0.681724		Collinsella		1.5	0.3-5.9		1.5	0-7.3		0	0-0.8		0.1	0-27.2		0.7696	0.861219		0.0012	0.00805714		0.143	0.231759
Bacteroides		0.1	0.1-35.8		0.1	0.1-1.6		0.1	0.1-28.7		0.3046	0.681724		Bacteroides		16.5	2.4-41.6		0.1	0.1-35.8		0.1	0.1-1.6		0.1	0.1-28.7		0.0111	0.0745286		0.0006	0.00805714		0.0247	0.0893
Staphylococcus		0	0-0		0	0-0.1		0	0-0		0.1916	0.600347		Staphylococcus		0	0-0		0	0-0		0	0-0.1		0	0-0		1	1		0.0275	0.0615476		0.232	0.320982
o__Lactobacillales;Other;Other		0	0-0		0	0-0.2		0	0-0		0.3046	0.681724		o__Lactobacillales;Other;Other		0	0-0		0	0-0		0	0-0.2		0	0-0		0.0809	0.191525		0.0275	0.0615476		0.232	0.320982
f__Enterococcaceae;Other		0	0-0		0	0-1.1		0	0-0		0.0515	0.268944		f__Enterococcaceae;Other		0	0-0		0	0-0		0	0-1.1		0	0-0		0.0658	0.171811		0.4437	0.563619		0.0658	0.139774
Enterococcus		0	0-1.3		1.6	0.1-39.5		0.2	0-1.8		0.0036	0.0846		Enterococcus		0.1	0-0.2		0	0-1.3		1.6	0.1-39.5		0.2	0-1.8		0.2034	0.343436		0.0018	0.00992222		0.0635	0.139774
f__Lactobacillaceae;Other		0	0-0.1		0.1	0-0.2		0	0-0.1		0.0854	0.375329		f__Lactobacillaceae;Other		0	0-0.1		0	0-0.1		0.1	0-0.2		0	0-0.1		0.7275	0.833963		0.0249	0.0615476		0.1152	0.213308
Lactobacillus		0	0-0.3		0	0-0.4		0	0-1.6		0.7682	0.902635		Lactobacillus		0	0-0.3		0	0-0.3		0	0-0.4		0	0-1.6		0.0378	0.135629		0.1096	0.183971		0.1096	0.213308
Pediococcus		0	0-0.4		0	0-0		0	0-0.1		0.4861	0.878719		Pediococcus		0	0-0		0	0-0.4		0	0-0		0	0-0.1		0.0275	0.118283		0.232	0.34075		0.232	0.320982
Streptococcus		0.5	0.1-24.3		19	2.6-54.4		1.8	0-32.7		0.0515	0.268944		Streptococcus		0	0-8.6		0.5	0.1-24.3		19	2.6-54.4		1.8	0-32.7		0.0033	0.07285		0.0012	0.00805714		0.0109	0.0569222
Turicibacter		0	0-1.5		0	0-0.4		0	0-0.5		0.964	0.984957		Turicibacter		0.2	0-4.5		0	0-1.5		0	0-0.4		0	0-0.5		0.3258	0.498048		0.077	0.14476		0.0106	0.0569222
o__Clostridiales;Other;Other		0	0-0.3		0.1	0-0.9		0.1	0-0.1		0.1118	0.375329		o__Clostridiales;Other;Other		0	0-0.1		0	0-0.3		0.1	0-0.9		0.1	0-0.1		0.5503	0.738974		0.0437	0.0855792		0.0684	0.139774
o__Clostridiales;f__;g__		0	0-0.4		0.1	0-0.6		0.1	0-0.1		0.3046	0.681724		o__Clostridiales;f__;g__		0.2	0-2.7		0	0-0.4		0.1	0-0.6		0.1	0-0.1		0.2012	0.343436		0.17	0.266333		0.3255	0.402592
f__Clostridiaceae;Other		0.5	0-1.7		0.4	0-5.1		0.3	0-1.4		0.6197	0.902635		f__Clostridiaceae;Other		0.4	0.1-1.5		0.5	0-1.7		0.4	0-5.1		0.3	0-1.4		1	1		0.9222	0.9223		0.2413	0.324031
f__Clostridiaceae;g__		6.8	0.3-57.1		1.9	0.4-7		0.9	0.3-29.9		0.0515	0.268944		f__Clostridiaceae;g__		15.3	0.2-41.9		6.8	0.3-57.1		1.9	0.4-7		0.9	0.3-29.9		0.6256	0.753928		0.0084	0.0255562		0.051	0.128137
Clostridium		3.6	1.7-18.5		4.1	0-29.3		0.6	0-4.4		0.1118	0.375329		Clostridium		0.8	0.2-15.2		3.6	1.7-18.5		4.1	0-29.3		0.6	0-4.4		0.0192	0.100267		0.9223	0.9223		0.6256	0.683795
SMB53		0.1	0-0.2		0	0-0.1		0	0-0.1		0.1118	0.375329		SMB53		0.1	0-0.5		0.1	0-0.2		0	0-0.1		0	0-0.1		0.6228	0.753928		0.0335	0.0715682		0.1368	0.229629
Sarcina		0	0-1.1		0	0-0		0	0-6.5		0.7682	0.902635		Sarcina		0	0-8.9		0	0-1.1		0	0-0		0	0-6.5		0.0571	0.157865		0.0354	0.0723391		0.2322	0.320982
f__Lachnospiraceae;Other		0.2	0-0.7		0.1	0-0.5		0.3	0.1-0.9		0.4861	0.878719		f__Lachnospiraceae;Other		0.3	0.1-1.6		0.2	0-0.7		0.1	0-0.5		0.3	0.1-0.9		0.6245	0.753928		0.1173	0.190107		0.3789	0.456623
f__Lachnospiraceae;g__		0.8	0-2		0.2	0.1-6.8		1.1	0.1-1.7		0.964	0.984957		f__Lachnospiraceae;g__		1.2	0.9-5.6		0.8	0-2		0.2	0.1-6.8		1.1	0.1-1.7		0.0967	0.207441		0.2398	0.341533		0.118	0.213308
Blautia		10.8	0.3-33.3		0.1	0.1-49.9		29.3	4.1-47.9		0.0515	0.268944		Blautia		8.9	2.9-25.3		10.8	0.3-33.3		0.1	0.1-49.9		29.3	4.1-47.9		0.2046	0.343436		0.0146	0.0381222		0.0063	0.0569222
Coprococcus		0.1	0-0.3		0	0-0.2		0.1	0-1.6		0.2366	0.654129		Coprococcus		0.1	0-0.7		0.1	0-0.3		0	0-0.2		0.1	0-1.6		0.6245	0.753928		0.2313	0.34075		0.6232	0.683795
Dorea		4.4	0.3-5.3		0.1	0-6.4		0.7	0.2-23.7		0.4861	0.878719		Dorea		1.4	0.2-6.5		4.4	0.3-5.3		0.1	0-6.4		0.7	0.2-23.7		0.0971	0.207441		0.3279	0.431878		0.7697	0.82218
Epulopiscium		0.1	0-0.1		0	0-0.4		0	0-0.1		0.6197	0.902635		Epulopiscium		0	0-0		0.1	0-0.1		0	0-0.4		0	0-0.1		0.0404	0.135629		0.5946	0.698655		0.1941	0.30409
[Ruminococcus]		3.6	0.2-7.6		1.8	0.1-60.7		3.2	0-24.7		0.964	0.984957		[Ruminococcus]		1.3	0.5-4.5		3.6	0.2-7.6		1.8	0.1-60.7		3.2	0-24.7		0.1719	0.336637		0.9223	0.9223		0.4347	0.510772
f__Peptostreptococcaceae;Other		0.1	0-45.2		0.1	0-0.8		0	0-0.1		0.0027	0.0846		f__Peptostreptococcaceae;Other		0.1	0-19.4		0.1	0-45.2		0.1	0-0.8		0	0-0.1		0.3285	0.498048		0.6252	0.716693		0.0396	0.12408
f__Peptostreptococcaceae;g__		0.3	0.1-13.6		0.2	0-0.9		0.4	0-2.3		0.7682	0.902635		f__Peptostreptococcaceae;g__		0.1	0-0.2		0.3	0.1-13.6		0.2	0-0.9		0.4	0-2.3		0.0033	0.07285		0.0959	0.166937		0.1278	0.222467
f__Ruminococcaceae;g__		0	0-0.5		0	0-0.1		0	0-0.5		0.7682	0.902635		f__Ruminococcaceae;g__		0.4	0-1.8		0	0-0.5		0	0-0.1		0	0-0.5		0.0302	0.118283		0.0041	0.0175182		0.0618	0.139774
Faecalibacterium		0	0-2.4		0	0-0		0	0-6.7		0.7682	0.902635		Faecalibacterium		1.8	0-7.2		0	0-2.4		0	0-0		0	0-6.7		0.0549	0.157865		0.0075	0.0251786		0.048	0.128137
Oscillospira		0	0-0		0	0-0.1		0	0-0.8		0.7682	0.902635		Oscillospira		0	0-0.2		0	0-0		0	0-0.1		0	0-0.8		0.4759	0.657862		0.4762	0.588984		0.9155	0.935402
Ruminococcus		0	0-0.1		0	0-0.4		0	0-0.2		0.1118	0.375329		Ruminococcus		0	0-0.2		0	0-0.1		0	0-0.4		0	0-0.2		0.0299	0.118283		0.764	0.854952		0.2707	0.343862
Megamonas		0	0-21		0	0-0.3		0.1	0-7.5		0.964	0.984957		Megamonas		3.3	0.1-46.4		0	0-21		0	0-0.3		0.1	0-7.5		0.0062	0.07285		0.0008	0.00805714		0.0062	0.0569222
f__Erysipelotrichaceae;g__		0.1	0-1.6		0	0-0.1		0.1	0-0.5		0.2366	0.654129		f__Erysipelotrichaceae;g__		0.1	0-2.7		0.1	0-1.6		0	0-0.1		0.1	0-0.5		0.8443	0.902186		0.0062	0.0242833		0.9609	0.9609
Allobaculum		0	0-0.4		0	0-0		0	0-0		0.0515	0.268944		Allobaculum		0.1	0-0.3		0	0-0.4		0	0-0		0	0-0		0.4182	0.595618		0.0074	0.0251786		0.0074	0.0569222
[Eubacterium]		0.1	0-0.3		0	0-0.4		0.1	0-0.2		0.7682	0.902635		[Eubacterium]		0	0-0.3		0.1	0-0.3		0	0-0.4		0.1	0-0.2		0.8446	0.902186		0.8445	0.9223		0.26	0.339444
f__Fusobacteriaceae;Other		0	0-0.9		0	0-0		0	0-0.1		0.0207	0.268944		f__Fusobacteriaceae;Other		0.2	0-0.8		0	0-0.9		0	0-0		0	0-0.1		0.2197	0.356066		0.0024	0.01128		0.0346	0.116157
Cetobacterium		0	0-0.1		0	0-0.1		0	0-0		0.7682	0.902635		Cetobacterium		0	0-0		0	0-0.1		0	0-0.1		0	0-0		0.182	0.34216		0.5116	0.616544		0.0501	0.128137
Fusobacterium		0.5	0.1-31.7		0.2	0.1-0.2		0.1	0-20.6		0.6197	0.902635		Fusobacterium		17.2	0.3-36.8		0.5	0.1-31.7		0.2	0.1-0.2		0.1	0-20.6		0.1427	0.291604		0.0006	0.00805714		0.0145	0.0640909
Sutterella		0	0-1.1		0	0-0.1		0	0-2.9		0.964	0.984957		Sutterella		1.4	0.1-9		0	0-1.1		0	0-0.1		0	0-2.9		0.011	0.0745286		0.0006	0.00805714		0.0061	0.0569222
Campylobacter		0	0-0		0	0-0		0	0-0		0.0515	0.268944		Campylobacter		0	0-0		0	0-0		0	0-0		0	0-0		0.4028	0.591612		0.2705	0.373926		0.0237	0.0893
Helicobacter		0	0-0		0	0-0		0	0-0.1		0.6197	0.902635		Helicobacter		0	0-4.9		0	0-0		0	0-0		0	0-0.1		0.9189	0.95974		0.9189	0.9223		0.6154	0.683795
Anaerobiospirillum		0	0-0		0	0-0		0	0-0		0.4861	0.878719		Anaerobiospirillum		0	0-1.1		0	0-0		0	0-0		0	0-0		0.6601	0.775618		0.3308	0.431878		0.8186	0.854982
f__Enterobacteriaceae;Other		0	0-0		0	0-0.6		0	0-0.9		0.4861	0.878719		f__Enterobacteriaceae;Other		0	0-0		0	0-0		0	0-0.6		0	0-0.9		0.008	0.0745286		0.0087	0.0255562		0.0087	0.0569222
f__Enterobacteriaceae;g__		1.9	0.2-47.3		22.3	1.6-44.3		14.6	0.6-50		0.964	0.984957		f__Enterobacteriaceae;g__		0.1	0.1-9.7		1.9	0.2-47.3		22.3	1.6-44.3		14.6	0.6-50		0.0062	0.07285		0.0009	0.00805714		0.0018	0.0569222
SPECIES														SPECIES
Bacterial group		Pre AB			1 Week Post			4 Weeks Post			Pre AB vs 1 Week Post vs 4 Weeks Post			Bacterial group		HC			Pre_AB			1_week_post			4_weeks_post			HC vs Pre_AB			HC vs 1_week_post			HC vs 4_weeks_post
		Median	Range		Median	Range		Median	Range		P value	Q value				Median	Range		Median	Range		Median	Range		Median	Range		P value	Q value		P value	Q value		P value	Q value
g__Actinomyces;s__		0	0-0.1		0	0-0.1		0	0-0.1		0.2222	0.64438		g__Actinomyces;s__		0	0-0		0	0-0.1		0	0-0.1		0	0-0.1		0.2711	0.476479		0.7275	0.795325		0.029	0.0998889
g__Corynebacterium;s__		0	0-0.2		0	0-0.1		0	0-0.1		0.9999	0.9999		g__Corynebacterium;s__		0	0-0		0	0-0.2		0	0-0.1		0	0-0.1		0.029	0.14355		0.0084	0.0296824		0.029	0.0998889
g__Bifidobacterium;Other		0	0-0.1		0.1	0-6.3		0	0-0.1		0.1728	0.584884		g__Bifidobacterium;Other		0	0-0		0	0-0.1		0.1	0-6.3		0	0-0.1		0.0275	0.14355		0.0025	0.0161111		0.0005	0.029
g__Bifidobacterium;s__		0.1	0-0.1		0	0-7.5		0	0-0.1		0.8623	0.9999		g__Bifidobacterium;s__		0	0-0.4		0.1	0-0.1		0	0-7.5		0	0-0.1		0.0295	0.14355		0.0161	0.0444667		0.0298	0.0998889
Collinsella stercoris		1.3	0-7.3		0	0-0.8		0.1	0-27.2		0.3477	0.720236		Collinsella stercoris		1.8	0.1-5.4		1.3	0-7.3		0	0-0.8		0.1	0-27.2		0.6961	0.841121		0.0014	0.0135333		0.2043	0.345026
g__Bacteroides;s__		0.1	0.1-35.8		0.1	0.1-1.6		0.1	0.1-28.7		0.2593	0.653887		g__Bacteroides;s__		16.6	2.1-41		0.1	0.1-35.8		0.1	0.1-1.6		0.1	0.1-28.7		0.0146	0.120971		0.0006	0.0135333		0.0246	0.0998889
g__Staphylococcus;s__		0	0-0		0	0-0.1		0	0-0		0.3333	0.715978		g__Staphylococcus;s__		0	0-0		0	0-0		0	0-0.1		0	0-0		1	1		0.0275	0.0554		0.232	0.345026
o__Lactobacilelales;Other;Other;Other		0	0-0		0	0-0.2		0	0-0		0.2963	0.687416		o__Lactobacilelales;Other;Other;Other		0	0-0		0	0-0		0	0-0.2		0	0-0		0.0809	0.23461		0.0275	0.0554		0.232	0.345026
f__Enterococcaceae;Other;Other		0	0-0		0	0-1.1		0	0-0		0.1111	0.550517		f__Enterococcaceae;Other;Other		0	0-0		0	0-0		0	0-1.1		0	0-0		1	1		0.0277	0.0554		1	1
g__Enterococcus;s__		0a	0-1.3		1.6b	0.1-39.4		0.2a,b	0-1.7		0.0045	0.1305		g__Enterococcus;s__		0.1	0-0.3		0	0-1.3		1.6	0.1-39.4		0.2	0-1.7		0.1316	0.293569		0.0031	0.0163455		0.1512	0.287568
f__Lactobacillaceae;Other;Other		0	0-0.1		0.1	0-0.2		0	0-0.1		0.1358	0.5626		f__Lactobacillaceae;Other;Other		0	0-0		0	0-0.1		0.1	0-0.2		0	0-0.1		0.7275	0.8439		0.0249	0.0554		0.1004	0.207971
g__Lactobacillus;s__		0	0-0.3		0	0-0.4		0	0-0.4		0.9999	0.9999		g__Lactobacillus;s__		0	0-0.2		0	0-0.3		0	0-0.4		0	0-0.4		0.0605	0.230913		0.0603	0.11658		0.0596	0.144033
g__Pediococcus;s__		0	0-0.4		0	0-0		0	0-0.1		0.4444	0.854358		g__Pediococcus;s__		0	0-0		0	0-0.4		0	0-0		0	0-0.1		0.0275	0.14355		0.232	0.331152		0.232	0.345026
g__Streptococcus;Other		0	0-0.1		0	0-0.1		0	0-0.1		0.8519	0.9999		g__Streptococcus;Other		0	0-0.1		0	0-0.1		0	0-0.1		0	0-0.1		0.1474	0.305329		0.378	0.458562		0.7934	0.835925
g__Streptococcus;s__		0.5	0.1-24.1		18.9	2.6-54.2		1.7	0-32.5		0.0515	0.497833		g__Streptococcus;s__		0.1	0-9.8		0.5	0.1-24.1		18.9	2.6-54.2		1.7	0-32.5		0.0044	0.120971		0.0012	0.0135333		0.031	0.0998889
Streptococcus luteciae		0	0-0		0	0-0.1		0	0-0.1		0.1235	0.551		Streptococcus luteciae		0	0-0		0	0-0		0	0-0.1		0	0-0.1		0.0809	0.23461		0.0022	0.01595		0.0084	0.0841
Streptococcus minor		0	0-0		0	0-0.1		0	0-0.1		0.1852	0.584884		Streptococcus minor		0	0-0		0	0-0		0	0-0.1		0	0-0.1		1	1		0.0275	0.0554		0.0815	0.175289
g__Turicibacter;s__		0	0-1.5		0	0-0.4		0	0-0.5		0.9999	0.9999		g__Turicibacter;s__		0.2	0-4.9		0	0-1.5		0	0-0.4		0	0-0.5		0.3249	0.538406		0.0938	0.164861		0.0148	0.0896364
o__Clostrideiales;Other;Other;Other		0	0-0.3		0.1	0-0.9		0.1	0-0.1		0.1139	0.550517		o__Clostrideiales;Other;Other;Other		0	0-0.1		0	0-0.3		0.1	0-0.9		0.1	0-0.1		0.9186	0.986644		0.1481	0.238606		0.5472	0.6612
o__Cleostridiales;f__;g__;s__		0	0-0.4		0.1	0-0.6		0.1	0-0.1		0.3136	0.699569		o__Cleostridiales;f__;g__;s__		0.2	0-2.4		0	0-0.4		0.1	0-0.6		0.1	0-0.1		0.1652	0.3304		0.2363	0.331152		0.2007	0.345026
f__Clostridiaceae;Other;Other		0.5	0-1.7		0.4	0-5.1		0.3	0-1.4		0.6197	0.9999		f__Clostridiaceae;Other;Other		0.4	0-1.1		0.5	0-1.7		0.4	0-5.1		0.3	0-1.4		0.769	0.874549		0.7679	0.795325		0.3037	0.429624
f__Clostridiaceae;g__;s__		6.8	0.3-57.1		1.9	0.4-7		0.9	0.3-29.9		0.0515	0.497833		f__Clostridiaceae;g__;s__		15.7	0.1-40		6.8	0.3-57.1		1.9	0.4-7		0.9	0.3-29.9		0.6256	0.7888		0.0112	0.0360889		0.051	0.134455
g__Clostridium;Other		2.4	0.1-15.3		3.1	0-27.7		0.4	0-4.2		0.4861	0.854358		g__Clostridium;Other		0.2	0-3.9		2.4	0.1-15.3		3.1	0-27.7		0.4	0-4.2		0.1287	0.293569		0.1847	0.281911		0.2381	0.345245
g__Clostridium;s__		0.1	0-2.9		0.1	0-1		0	0-0.2		0.7334	0.9999		g__Clostridium;s__		0	0-0.1		0.1	0-2.9		0.1	0-1		0	0-0.2		0.0928	0.249904		0.0928	0.164861		0.4052	0.546549
Clostridium hiranonis		0	0-0.3		0	0-0		0	0-0		0.0741	0.537225		Clostridium hiranonis		0.1	0-0.3		0	0-0.3		0	0-0		0	0-0		0.4222	0.651432		0.0073	0.0296824		0.017	0.0896364
Clostridium perfringens		0.1	0-7		0.1	0-0.8		0	0-1.1		0.4419	0.854358		Clostridium perfringens		0.2	0-14.7		0.1	0-7		0.1	0-0.8		0	0-1.1		0.8439	0.923513		0.4581	0.542241		0.0816	0.175289
g__SMB53;s__		0.1	0-0.2		0	0-0.1		0	0-0.1		0.1468	0.567627		g__SMB53;s__		0.2	0-0.4		0.1	0-0.2		0	0-0.1		0	0-0.1		0.2998	0.511424		0.026	0.0554		0.0572	0.144033
g__Sarcina;s__		0	0-1.1		0	0-0		0	0-6.5		0.7942	0.9999		g__Sarcina;s__		0	0-9.5		0	0-1.1		0	0-0		0	0-6.5		0.2637	0.476479		0.1333	0.220897		0.4646	0.598818
f__Lachnospiraceae;Other;Other		0.2	0-0.7		0.1	0-0.5		0.3	0.1-0.9		0.5788	0.987365		f__Lachnospiraceae;Other;Other		0.2	0-1.4		0.2	0-0.7		0.1	0-0.5		0.3	0.1-0.9		0.5548	0.735809		0.0777	0.145374		0.6245	0.739204
f__Lachnospiraceae;g__;s__		0.8	0-2		0.2	0.1-6.8		1.1	0.1-1.7		0.964	0.9999		f__Lachnospiraceae;g__;s__		1.4	0.8-5.4		0.8	0-2		0.2	0.1-6.8		1.1	0.1-1.7		0.0775	0.23461		0.2398	0.331152		0.2217	0.345026
g__Blautia;Other		0.2a	0-2.5		0a	0-0.1		0.2a	0-1.2		0.0421	0.497833		g__Blautia;Other		0.5	0-3.8		0.2	0-2.5		0	0-0.1		0.2	0-1.2		0.2609	0.476479		0.0017	0.0140857		0.2208	0.345026
g__Blautia;s__		4.7	0-13.8		0.1	0-22.6		3.1	0.2-18.2		0.1916	0.584884		g__Blautia;s__		2.9	0.6-18.7		4.7	0-13.8		0.1	0-22.6		3.1	0.2-18.2		0.5582	0.735809		0.0146	0.04234		0.7696	0.835925
Blautia producta		7	0.3-20.9		0.1	0-27.2		26.1	1-35.2		0.1916	0.584884		Blautia producta		3.1	1.5-11.7		7	0.3-20.9		0.1	0-27.2		26.1	1-35.2		0.0637	0.230913		0.0191	0.0481652		0.0192	0.0928
g__Coprococcus;s__		0.1	0-0.3		0	0-0.2		0.1	0-1.6		0.2963	0.687416		g__Coprococcus;s__		0.1	0-0.9		0.1	0-0.3		0	0-0.2		0.1	0-1.6		0.5847	0.753613		0.3795	0.458562		0.4844	0.610765
g__Dorea;s__		4.4	0.3-5.3		0.1	0-6.4		0.7	0.2-23.7		0.4861	0.854358		g__Dorea;s__		1.4	0.3-6.3		4.4	0.3-5.3		0.1	0-6.4		0.7	0.2-23.7		0.0971	0.249904		0.3786	0.458562		0.8071	0.835925
g__Epulopiscium;s__		0.1	0-0.1		0	0-0.4		0	0-0.1		0.6401	0.9999		g__Epulopiscium;s__		0	0-0		0.1	0-0.1		0	0-0.4		0	0-0.1		0.0681	0.232341		0.5919	0.686604		0.421	0.554955
g__[Ruminococcus];s__		0.1	0-1.9		0	0-1.6		0	0-0.2		0.4645	0.854358		g__[Ruminococcus];s__		0	0-0.7		0.1	0-1.9		0	0-1.6		0	0-0.2		1	1		0.3631	0.458562		0.1999	0.345026
[Ruminococcus] gnavus		2.6	0.2-7.5		1.8	0-60.4		3.2	0-24.6		0.964	0.9999		[Ruminococcus] gnavus		1.1	0.2-3.9		2.6	0.2-7.5		1.8	0-60.4		3.2	0-24.6		0.2046	0.39556		0.9223	0.938481		0.3798	0.524486
f__Peptostreptococcaceae;eOther;Other		0.1a	0-45.2		0.1a,b	0-0.8		0b	0-0.1		0.0023	0.1305		f__Peptostreptococcaceae;eOther;Other		0.1	0-20.3		0.1	0-45.2		0.1	0-0.8		0	0-0.1		0.4897	0.677495		0.9606	0.9606		0.0074	0.0841
f__Peptostreptococcaceae;eg__;s__		0.3	0.1-13.6		0.2	0-0.9		0.4	0-2.3		0.7682	0.9999		f__Peptostreptococcaceae;eg__;s__		0.1	0-0.3		0.3	0.1-13.6		0.2	0-0.9		0.4	0-2.3		0.0141	0.120971		0.2191	0.325841		0.1537	0.287568
f__Ruminococcaceae;g__;s__		0	0-0.5		0	0-0.1		0	0-0.5		0.784	0.9999		f__Ruminococcaceae;g__;s__		0.3	0-1.6		0	0-0.5		0	0-0.1		0	0-0.5		0.0572	0.230913		0.0131	0.0399895		0.0816	0.175289
Faecalibacterium prausnitzii		0	0-2.4		0	0-0		0	0-6.7		0.7984	0.9999		Faecalibacterium prausnitzii		1.9	0-7.1		0	0-2.4		0	0-0		0	0-6.7		0.0297	0.14355		0.0046	0.0222333		0.0375	0.114474
g__Oscillospira;s__		0	0-0		0	0-0.1		0	0-0.8		0.8272	0.9999		g__Oscillospira;s__		0	0-0.4		0	0-0		0	0-0.1		0	0-0.8		0.6714	0.828536		0.7621	0.795325		0.7317	0.832129
g__Ruminococcus;s__		0	0-0.1		0	0-0.4		0	0-0.2		0.1111	0.550517		g__Ruminococcus;s__		0	0-0.1		0	0-0.1		0	0-0.4		0	0-0.2		0.0991	0.249904		0.7564	0.795325		0.5305	0.65466
g__Megamonas;s__		0	0-21		0	0-0.3		0.1	0-7.5		0.9769	0.9999		g__Megamonas;s__		3.3	0-45.8		0	0-21		0	0-0.3		0.1	0-7.5		0.0143	0.120971		0.003	0.0163455		0.0165	0.0896364
f__Erysipelotriechaceae;g__;s__		0.1	0-1.6		0	0-0.1		0.1	0-0.5		0.2377	0.653887		f__Erysipelotriechaceae;g__;s__		0.1	0-2.9		0.1	0-1.6		0	0-0.1		0.1	0-0.5		0.8048	0.897662		0.0175	0.0461364		0.8053	0.835925
g__Allobaculum;s__		0	0-0.4		0	0-0		0	0-0		0.1111	0.550517		g__Allobaculum;s__		0.1	0-0.3		0	0-0.4		0	0-0		0	0-0		0.447	0.66091		0.0073	0.0296824		0.0073	0.0841
[Eubacterium] biforme		0	0-0.1		0	0-0		0	0-0.1		0.2593	0.653887		[Eubacterium] biforme		0	0-0.3		0	0-0.1		0	0-0		0	0-0.1		0.4906	0.677495		0.0975	0.166324		0.6404	0.742864
[Eubacterium] dolichum		0.1	0-0.3		0	0-0.4		0.1	0-0.1		0.856	0.9999		[Eubacterium] dolichum		0	0-0.1		0.1	0-0.3		0	0-0.4		0.1	0-0.1		0.0496	0.221292		0.1549	0.242816		0.0252	0.0998889
f__Fusobacteriaceaee;Other;Other		0a	0-0.9		0a	0-0		0a	0-0.1		0.0185	0.357667		f__Fusobacteriaceaee;Other;Other		0.1	0-0.9		0	0-0.9		0	0-0		0	0-0.1		0.4558	0.66091		0.0082	0.0296824		0.1333	0.2666
Cetobacterium somerae		0	0-0.1		0	0-0.1		0	0-0		0.8189	0.9999		Cetobacterium somerae		0	0-0		0	0-0.1		0	0-0.1		0	0-0		0.114	0.2755		0.3037	0.409642		0.0417	0.115171
g__Fusobacterium;s__		0.5	0.1-31.7		0.2	0.1-0.2		0.1	0-20.6		0.6532	0.9999		g__Fusobacterium;s__		16.8	0.3-36.5		0.5	0.1-31.7		0.2	0.1-0.2		0.1	0-20.6		0.143	0.305329		0.0006	0.0135333		0.0146	0.0896364
g__Sutterella;s__		0	0-1.1		0	0-0.1		0	0-2.9		0.9938	0.9999		g__Sutterella;s__		1.5	0-9.5		0	0-1.1		0	0-0.1		0	0-2.9		0.0143	0.120971		0.0014	0.0135333		0.0122	0.0896364
g__Campylobacter;s__		0	0-0		0	0-0		0	0-0		0.0741	0.537225		g__Campylobacter;s__		0	0-0		0	0-0		0	0-0		0	0-0		0.4028	0.648956		0.3375	0.444886		0.0417	0.115171
g__Helicobacter;s__		0	0-0		0	0-0		0	0-0.1		0.7078	0.9999		g__Helicobacter;s__		0	0-4.7		0	0-0		0	0-0		0	0-0.1		0.7117	0.84242		0.7117	0.795325		0.836	0.850667
g__Anaerobiospirillum;s__		0	0-0		0	0-0		0	0-0		0.8148	0.9999		g__Anaerobiospirillum;s__		0	0-0.9		0	0-0		0	0-0		0	0-0		0.4268	0.651432		0.7134	0.795325		0.7922	0.835925
f__Entereobacteriaceae;Other;Other		0	0-0		0	0-0.6		0	0-0.9		0.6639	0.9999		f__Entereobacteriaceae;Other;Other		0	0-0		0	0-0		0	0-0.6		0	0-0.9		0.008	0.120971		0.0087	0.0296824		0.0087	0.0841
f__Entereobacteriaceae;g__;s__		1.9	0.2-47.3		22.3	1.6-44.3		14.6	0.6-50		0.964	0.9999		f__Entereobacteriaceae;g__;s__		0.1	0-11		1.9	0.2-47.3		22.3	1.6-44.3		14.6	0.6-50		0.008	0.120971		0.0012	0.0135333		0.0017	0.0493

## Sheet: alpha diversity
Alpha diversity measures for fecal transplant group (FMT) and metronidazole group (MET), compared to healthy controls (HC)
	Alpha Diversity		Healthy Control
			Mean	Range
	chao1		603	374-886
	observed_species		239	171-321
	shannon		5	4-5.8
	goods_coverage		0.9	0.9-1
	Alpha Diversity FMT group		Day 0			Day 7			Day 28			Day 0 vs Day 7 vs Day 28		HC vs Day 0		HC vs Day 7		HC vs Day 28
			Mean	Range		Mean	Range		Mean	Range		P value		P value		P value		P value
	chao1		418.3	197.4-804.2		482.6	344.5-617.6		533.7	340.9-754.3		0.143		0.0161		0.0422		0.304
	observed_species		179.5	107-285		206.7	158-262		218.8	148-295		0.098		0.014		0.0874		0.355
	shannon		4a	1.8-5.5		4.7a,b	4.2-5.2		4.7b	3.1-5.5		0.035		0.0142		0.231		0.34
	Alpha Diversity Metronidazole group		Day 0			Day 7			Day 28			Day 0 vs Day 7 vs Day 28		HC vs Day 0		HC vs Day 7		HC vs Day 28
			Mean	Range		Mean	Range		Mean	Range		P value		P value		P value		P value
	Chao1		480.2	318.6-670.3		414.5	256.5-712.5		453.2	368.4-570.6		0.4788		0.110448		0.0298		0.0388
	observed_species		175	109-235		150.4	122-210		177.7	155-203		0.1398		0.0131254		0.0009		0.0078
	shannon		4	2.2-5.2		3.2	2.6-4.1		3.7	2.9-4.5		0.0957		0.0164385		<0.0001		0.0008
